# Supplementary material for: Drivers with and without Obesity Respond Differently to a Multi-Component Health Intervention in Heavy Goods Vehicle Drivers
Source: Int J Environ Res Public Health. 2022 Nov 23;19(23):15546. doi: 10.3390/ijerph192315546 (PMC9739045; doi:10.3390/ijerph192315546)
Supplement: Supplementary file 1 [file ijerph-19-15546-s001.zip]

Archive with 1 entries (1 files):
- ijerph-1995420-Supplementary.pdf
